# Supplementary material for: Toe-In and Toe-Out Walking Patterns and Lateral Wedge Insoles: A Musculoskeletal Simulation and Probabilistic Modelling Assessment of Medial Tibiofemoral Cartilage Mechanics
Source: Life (Basel). 2025 Oct 28;15(11):1677. doi: 10.3390/life15111677 (PMC12653958; doi:10.3390/life15111677)
Supplement: Supplementary file 1 [file life-15-01677-s001.zip]

Archive with 1 entries (1 files):
- life-3932805-supplementary.pdf
